# Supplementary material for: fENko-Kae01 is a flagellum-specific jumbo phage infecting Klebsiella aerogenes
Source: BMC Microbiol. 2024 Jul 1;24:234. doi: 10.1186/s12866-024-03387-1 (PMC11218385; doi:10.1186/s12866-024-03387-1)
Supplement: Supplementary file 1 — Supplementary Material 1 [file 12866_2024_3387_MOESM1_ESM.xlsx]

## Sheet: Table S1. Bacterial strains
Table S1. Bacterial strains used in the study
Bacterial species	Strain ID (S)	Origin, comments	fENko-Eae01 suspectibility, liquid method
Klebsiella aerogenes	6737	Original host, Clinical isolate, HUSLAB	+
Enterobacter cloacae	804	Laboratory strain, Department of Medical microbiology, University of Turku	-
Enterobacter cloacae	5508	Human blood culture isolate, HUSLAB	-
Enterobacter cloacae	5532	Human blood culture isolate, HUSLAB	-
Enterobacter cloacae	5534	Human synovial fluid isolate, HUSLAB	-
Enterobacter cloacae	5541	Human blood culture isolate, HUSLAB	-
Enterobacter cloacae	5544	Human blood culture isolate, HUSLAB	-
Enterobacter cloacae	5554	Human blood culture isolate, HUSLAB	-
Enterobacter cloacae	5556	Human blood culture isolate, HUSLAB	-
Enterobacter cloacae	5557	Human blood culture isolate, HUSLAB	-
Enterobacter cloacae	5561	Human blood culture isolate, HUSLAB	-
Enterobacter cloacae	5562	Human blood culture isolate, HUSLAB	-
Enterobacter cloacae	5658	Clinical isolate, HUSLAB	-
Enterobacter cloacae	5659	Clinical isolate, HUSLAB	-
Enterobacter cloacae	5660	Clinical isolate, HUSLAB	-
Enterobacter cloacae	5661	Clinical isolate, HUSLAB	-
Enterobacter cloacae	5662	Clinical isolate, HUSLAB	-
Enterobacter cloacae	5663	Clinical isolate, HUSLAB	-
Enterobacter cloacae	5664	Clinical isolate, HUSLAB	-
Enterobacter cloacae	5665	Clinical isolate, HUSLAB	-
Enterobacter cloacae	5666	Clinical isolate, HUSLAB	-
Enterobacter cloacae	5708	Clinical isolate, HUSLAB	-
Enterobacter cloacae	5733	Clinical isolate, HUSLAB	-
Enterobacter cloacae	5734	Clinical isolate, HUSLAB	-
Enterobacter cloacae	5735	Clinical isolate, HUSLAB	-
Enterobacter cloacae	5736	Clinical isolate, HUSLAB	-
Enterobacter cloacae	5737	Clinical isolate, HUSLAB	-
Enterobacter cloacae	5738	Clinical isolate, HUSLAB	-
Enterobacter cloacae	5802	Clinical isolate, HUSLAB	-
Enterobacter cloacae	5803	Clinical isolate, HUSLAB	-
Enterobacter cloacae	5804	Clinical isolate, HUSLAB	-
Enterobacter cloacae	5805	Clinical isolate, HUSLAB	-
Enterobacter cloacae	5806	Clinical isolate, HUSLAB	-
Enterobacter cloacae	5807	Clinical isolate, HUSLAB	-
Enterobacter cloacae	5808	Clinical isolate, HUSLAB	-
Enterobacter cloacae	5809	Clinical isolate, HUSLAB	-
Enterobacter cloacae	5810	Clinical isolate, HUSLAB	-
Enterobacter cloacae	5811	Clinical isolate, HUSLAB	-
Enterobacter cloacae	5812	Clinical isolate, HUSLAB	-
Enterobacter cloacae	5813	Clinical isolate, HUSLAB	-
Enterobacter cloacae	5814	Clinical isolate, HUSLAB	-
Enterobacter cloacae	5815	Clinical isolate, HUSLAB	-
Enterobacter cloacae	5816	Clinical isolate, HUSLAB	-
Enterobacter cloacae	5817	Clinical isolate, HUSLAB	-
Enterobacter cloacae	5818	Clinical isolate, HUSLAB	-
Enterobacter cloacae	5819	Clinical isolate, HUSLAB	-
Enterobacter cloacae	5820	Clinical isolate, HUSLAB	-
Enterobacter cloacae	5735	Clinical isolate, HUSLAB	-
Enterobacter cloacae	5736	Clinical isolate, HUSLAB	-
Enterobacter cloacae	5737	Clinical isolate, HUSLAB	-
Enterobacter cloacae	5738	Clinical isolate, HUSLAB	-
Enterobacter cloacae	5802	Clinical isolate, HUSLAB	-
Enterobacter cloacae	5803	Clinical isolate, HUSLAB	-
Enterobacter cloacae	5804	Clinical isolate, HUSLAB	-
Enterobacter cloacae	5805	Clinical isolate, HUSLAB	-
Enterobacter cloacae	5806	Clinical isolate, HUSLAB	-
Enterobacter cloacae	5807	Clinical isolate, HUSLAB	-
Enterobacter cloacae	5808	Clinical isolate, HUSLAB	-
Enterobacter cloacae	5809	Clinical isolate, HUSLAB	-
Enterobacter cloacae	5810	Clinical isolate, HUSLAB	-
Enterobacter cloacae	5811	Clinical isolate, HUSLAB	-
Enterobacter cloacae	5812	Clinical isolate, HUSLAB	-
Enterobacter cloacae	5813	Clinical isolate, HUSLAB	-
Enterobacter cloacae	5814	Clinical isolate, HUSLAB	-
Enterobacter cloacae	5815	Clinical isolate, HUSLAB	-
Enterobacter cloacae	5816	Clinical isolate, HUSLAB	-
Enterobacter cloacae	5817	Clinical isolate, HUSLAB	-
Enterobacter cloacae	5818	Clinical isolate, HUSLAB	-
Enterobacter cloacae	5819	Clinical isolate, HUSLAB	-
Enterobacter cloacae	5820	Clinical isolate, HUSLAB	-
Escherichia coli	6741	Human urine isolate, HUSLAB	-
Escherichia coli	6742	Human blood culture isolate, HUSLAB	-
Escherichia coli	6729	Clinical isolate, HUSLAB	-
Escherichia coli	6730	Clinical isolate, HUSLAB	-
Escherichia coli	6731	Clinical isolate, HUSLAB	-
Escherichia coli	6498	Clinical isolate, HUSLAB	-
Escherichia coli	6501	Clinical isolate, HUSLAB	-
Escherichia coli	6503	Clinical isolate, HUSLAB	-
Escherichia coli	6508	Clinical isolate, HUSLAB	-
Escherichia coli	6509	Clinical isolate, HUSLAB	-
Klebsiella pneumoniae	6815	Human nasal isolate, University Hospital of Wurzberg	-
Klebsiella pneumoniae	6740	Clinical isolate, HUSLAB	-
Klebsiella pneumoniae	6738	Clinical isolate, HUSLAB	-
Klebsiella pneumoniae	6596	Clinical isolate, HUSLAB	-
Klebsiella pneumoniae	6470	Clinical isolate, HUSLAB	-
Klebsiella pneumoniae	6322	University of Jyväskylä, Matti Jalasvuori	-
Klebsiella pneumoniae	6323	University of Jyväskylä, Matti Jalasvuori	-
Klebsiella pneumoniae	6324	University of Jyväskylä, Matti Jalasvuori	-
Klebsiella pneumoniae	6325	University of Jyväskylä, Matti Jalasvuori	-
Klebsiella pneumoniae	6326	University of Jyväskylä, Matti Jalasvuori	-
Salmonella typhimurium	1356	TV-163, Subbaiah and Strocker, Nature 1964; 201	-
Salmonella typhimurium	1357	Nikaido et al., PNAS 1967: 57: 1825-1832	-
Salmonella typhimurium	1422	ATCC13311	-
Salmonella typhimurium	1423	Clinical isolate, Department of Medical microbiology, University of Turku	-
Salmonella typhimurium	1426	Laboratory strain, University of Helsinki	-
Salmonella typhimurium	1427	Laboratory strain, University of Helsinki	-
Salmonella typhimurium	1860	Laboratory strain, University of Helsinki	-
Salmonella typhimurium	2547	Laboratory strain, University of Helsinki	-
Salmonella typhimurium	6474	Clinical isolate, Department of Medical microbiology, University of Turku	-
Salmonella typhimurium	6670	Laboratory strain, University of Helsinki	-
Proteus mirabilis	5002	O:27	-
Proteus mirabilis	5003	O:28	-
Proteus mirabilis	5004	S1959	-
Proteus mirabilis	5993	Laboratory strain, University of Helsinki	-
Proteus mirabilis	6461	HUSLAB	-
Proteus mirabilis	6463	HUSLAB	-
Proteus mirabilis	6473	HUSLAB	-
Klebsiella aerogenes	6831	Human blood culture isolate	-
Klebsiella aerogenes	6832	Human blood culture isolate	-
Klebsiella aerogenes	6833	Human blood culture isolate	+/-
Klebsiella aerogenes	6834	Human blood culture isolate	-
Klebsiella aerogenes	6835	Human blood culture isolate	-
Klebsiella aerogenes	6836	Human blood culture isolate	-
Klebsiella aerogenes	6837	Human blood culture isolate	-
Klebsiella aerogenes	6838	Human cerebrospinal fluid isolate	-
Klebsiella aerogenes	6839	Human blood culture isolate	-
Klebsiella aerogenes	6840	Human blood culture isolate	-
Klebsiella aerogenes	6841	Human blood culture isolate	-
Klebsiella aerogenes	6842	Human blood culture isolate	-
Klebsiella aerogenes	6843	Human blood culture isolate	-
Klebsiella aerogenes	6844	Human blood culture isolate	+/-
Klebsiella aerogenes	6845	Human blood culture isolate	-
Klebsiella aerogenes	6846	Human blood culture isolate	+/-
Klebsiella aerogenes	6847	Human blood culture isolate	-
Klebsiella aerogenes	6848	Human blood culture isolate	-
Klebsiella aerogenes	6849	Human blood culture isolate	+
Klebsiella aerogenes	6850	Human blood culture isolate	-
Klebsiella aerogenes	6851	Human blood culture isolate	-
Klebsiella aerogenes	6852	Human blood culture isolate	-
Klebsiella aerogenes	6853	Human blood culture isolate	-
Klebsiella aerogenes	6854	Human blood culture isolate	-
Klebsiella aerogenes	6855	Human blood culture isolate	-
Klebsiella aerogenes	6856	Human blood culture isolate	-
Klebsiella aerogenes	6857	Human blood culture isolate	+
Klebsiella aerogenes	6858	Human blood culture isolate	-
Klebsiella aerogenes	6859	Human blood culture isolate	-
Klebsiella aerogenes	6860	Human blood culture isolate	-
Klebsiella aerogenes	6861	Human blood culture isolate	-
Klebsiella aerogenes	6862	Human blood culture isolate	-
Klebsiella aerogenes	6863	Human blood culture isolate	-
Klebsiella aerogenes	6864	Human blood culture isolate	-
Klebsiella aerogenes	6865	Human blood culture isolate	-
Klebsiella aerogenes	6866	Human blood culture isolate	+/-
Klebsiella aerogenes	6867	Human blood culture isolate	-
Klebsiella aerogenes	6868	Human blood culture isolate	-
Klebsiella aerogenes	6869	Human blood culture isolate	+/-
Klebsiella aerogenes	6870	Human blood culture isolate	-
Klebsiella aerogenes	6871	Human blood culture isolate	+/-
Klebsiella aerogenes	6872	Human blood culture isolate	-
Klebsiella aerogenes	6873	Human blood culture isolate	-
Klebsiella aerogenes	6874	Human blood culture isolate	-
Klebsiella aerogenes	6875	Human blood culture isolate	-
Klebsiella aerogenes	6876	Human blood culture isolate.	-
Klebsiella aerogenes	6877	Human blood culture isolate, ertapenem resistantce	-
Klebsiella aerogenes	6878	Human blood culture isolate	-
Klebsiella aerogenes	6879	Human blood culture isolate	-
Klebsiella aerogenes	6880	Human blood culture isolate	-
+ infected efficiently
+/- infected with low efficiency
- did not infect

## Sheet: Table S2. Mutant strain names
Table S2. The strain names and Sequence Read Archive (SRA) ID and accession numbers of the Klebsiella aerogenes host strain and the fENko-Kae01 resistant mutants
Strain	Strain ID in SRA database	Accession number
S6737	Ka_6737	SAMN38380613
S6737-M1	Ka_7251	SAMN38380614
S6737-M2	Ka_7252	SAMN38380615
S6737-M3	Ka_7253	SAMN38380616
S6737-M5	Ka_7255	SAMN38380617
S6737-M6	Ka_7256	SAMN38380618

## Sheet: Table S3. Proteomics results
Table S3. Phage proteins identified with LC-MS/MS
Protein ID	Protein Length	Protein Probability	Combined Spectral Count	Combined Unique Spectral Count	Intensity	Indistinguishable Proteins
CDS_012 protein of unknown function*	126	0.9998	3	0	35032.5	CDS_525
CDS_019 protein of unknown function	78	1	5	0	125918	CDS_531
CDS_024 protein of unknown function*	74	0.998	2	0	40678.1	CDS_536
CDS_037 protein of unknown function	177	1	43	0	2.48335e+06	CDS_549
CDS_042 protein of unknown function	90	1	37	0	3.73979e+06	CDS_554
CDS_077 protein of unknown function	161	1	12	12	151140
CDS_078 protein of unknown function*	157	0.9971	2	2	180446
CDS_081 protein of unknown function	108	1	5	5	102744
CDS_082 protein of unknown function*	127	1	2	2	23208.2
CDS_083 protein of unknown function	100	1	8	8	94963.3
CDS_086 protein of unknown function	176	0.9999	4	4	80474
CDS_092 protein of unknown function	203	1	11	11	63614.8
CDS_103 protein of unknown function*	87	0.9998	2	2	75035.2
CDS_106 kinase	309	1	31	31	498459
CDS_111 protein of unknown function*	75	1	2	2	91352.7
CDS_119 protein of unknown function	411	1	9	9	54901.6
CDS_120 DNA ligase	476	1	11	11	150623
CDS_126 protein of unknown function	173	1	16	16	175908
CDS_127 protein of unknown function	174	1	4	4	54665.4
CDS_128 protein of unknown function	166	1	8	8	150876
CDS_130 protein of unknown function	91	1	4	4	113382
CDS_132 adenylyltransferase	371	1	9	9	60399.3
CDS_134 nicotinate phosphoribosyltransferase	492	1	6	6	52415.6
CDS_137 putative protease	197	1	81	81	2842321
CDS_139 protein of unknown function	148	1	16	16	344743
CDS_144 protein of unknown function	100	1	7	7	70466.6
CDS_145 putative ATPase	485	1	54	54	463780
CDS_152 protein of unknown function	282	1	10	10	133067
CDS_169 protein of unknown function*	195	1	3	3	32321.8
CDS_170 protein of unknown function*	921	0.9974	2	2	20020.5
CDS_180 protein of unknown function	142	1	4	4	128282
CDS_181 protein of unknown function	117	1	4	4	79370
CDS_190 protein of unknown function	146	1	6	6	64916.4
CDS_194 protein of unknown function*	178	1	3	3	23903.1
CDS_200 Thymidine kinase	189	1	8	8	170544
CDS_208 protein of unknown function	201	1	20	20	171493
CDS_209 RNA ligase	402	1	12	12	131173
CDS_211 protein of unknown function	505	1	25	25	189404
CDS_218 Ribosome-associated inhibitor	106	1	6	6	47717.8
CDS_222 nucleotidyltransferase	374	1	12	12	151560
CDS_223 NUDIX hydrolase	143	1	8	8	70483.4
CDS_224 redox enzyme*	88	1	3	3	30605.2
CDS_229 protein of unknown function	125	1	5	5	125101
CDS_231 deoxynucleoside monophosphate kinase	214	1	12	12	76208.3
CDS_232 tail sheath protein	885	1	31	31	333846
CDS_233 tail tube protein	228	1	4	4	30636.4
CDS_234 tail tube protein	257	1	4	4	60312.1
CDS_235 tail tube protein	363	1	12	12	341128
CDS_236 head completion protein*	156	1	3	3	56939.2
CDS_237 protein of unknown function*	184	1	2	2	80975.8
CDS_238 protein of unknown function	179	1	22	22	937213
CDS_239 protein of unknown function	184	1	103	103	6398199
CDS_240 protein of unknown function	328	1	56	56	1.52659e+06
CDS_241 protein of unknown function	350	1	34	34	1.45142e+06
CDS_242 protein of unknown function	136	1	11	11	405053
CDS_244 ATPase	440	1	27	27	1.01495e+06
CDS_247 protein of unknown function	214	1	32	32	602088
CDS_251 Thymidylate synthase	310	1	16	16	144590
CDS_252 protein of unknown function*	650	0.9999	3	3	38068
CDS_254 protein of unknown function	210	1	54	54	1.72656e+06
CDS_255 long tail fiber potein	1560	1	106	106	533316
CDS_256 protein of unknown function	293	1	12	12	567169
CDS_257 protein of unknown function	371	1	13	13	106849
CDS_258 protein of unknown function*	165	0.998	2	2	9887.47
CDS_259 protein of unknown function*	202	1	2	2	38160.6
CDS_262 tail sheath stabilizer and completion protein	445	1	33	33	724020
CDS_263 protein of unknown function	497	1	23	23	826589
CDS_264 ATP-dependent Clp protease ATP-binding subunit ClpA	756	1	17	17	196906
CDS_265 protein of unknown function	3342	1	53	53	262235
CDS_266 Baseplate wedge protein	1154	1	37	37	125952
CDS_267 base plate wedge protein*	130	1	3	3	89487.1
CDS_269 baseplate hub + and tail lysozyme	889	1	106	106	673830
CDS_270 protein of unknown function	780	1	68	68	553528
CDS_271 base plate wedge protein*	104	1	2	2	74769.6
CDS_272 protein of unknown function*	243	0.9998	2	2	40227.2
CDS_273 RNA polymerase sigma factor	281	1	4	4	977155
CDS_275 protein of unknown function*	718	1	2	2	22063.5
CDS_279 protein of unknown function	291	1	32	32	199146
CDS_280 protein of unknown function	742	1	108	108	867119
CDS_281 Portal protein	581	1	52	52	527375
CDS_282 protein of unknown function	78	1	11	11	165009
CDS_283 protein of unknown function	288	1	131	131	11668216
CDS_284 prohead core scaffolding protein and protease	207	1	19	19	1.5337e+06
CDS_285 protein of unknown function	372	1	10	10	105778
CDS_286 major capsid protein protein	391	1	106	106	1.78325e+06
CDS_290 tail fiber protein	531	1	5	5	142695
CDS_292 protein of unknown function	98	1	5	5	43209.5
CDS_293 DNA polymerase	1006	1	13	13	89453.4
CDS_294 protein of unknown function	190	1	5	5	82925.4
CDS_295 protein of unknown function	243	1	46	46	1.31843e+06
CDS_299 protein of unknown function	233	1	24	24	199120
CDS_300 protein of unknown function	217	1	55	55	1.53935e+06
CDS_301 protein of unknown function	187	1	40	40	1.36087e+06
CDS_302 nuclease	335	0.9997	4	4	43396.2
CDS_305 protein of unknown function	426	1	71	71	1.83524e+06
CDS_306 protein of unknown function	350	1	78	78	1.4019e+06
CDS_307 Protein RecA	373	1	30	30	326848
CDS_308 recombination protein uvsY	153	1	10	10	121826
CDS_310 nuclease	272	1	4	4	65391.2
CDS_316 protein of unknown function	118	1	13	13	135176
CDS_316 protein of unknown function*	323	1	3	3	17572.4
CDS_323 protein of unknown function	54	1	12	12	312569
CDS_325 protein of unknown function	311	1	60	60	2.09529e+06
CDS_326 protein of unknown function	73	1	15	15	522247
CDS_327 protein of unknown function*	246	1	2	2	43202.1
CDS_328 protein of unknown function	206	1	37	37	1304368
CDS_329 protein of unknown function	109	1	20	20	1.47913e+06
CDS_332 protein of unknown function	190	1	4	4	101540
CDS_333 Ribonucleoside-diphosphate reductase subunit alpha	781	1	12	12	94454.3
CDS_334 Ribonucleoside-diphosphate reductase subunit beta	374	1	18	18	316765
CDS_336 protein of unknown function	77	1	7	7	148131
CDS_337 protein of unknown function	130	1	7	7	84686.2
CDS_338 pyrophosphohydrolase	230	1	23	23	400266
CDS_339 protein of unknown function	219	1	11	11	234732
CDS_340 protein of unknown function	239	1	38	38	297271
CDS_344 protein of unknown function	448	1	20	20	111926
CDS_346 protein of unknown function	179	1	14	14	136436
CDS_347 protein of unknown function	65	1	8	8	107376
CDS_348 Translation initiation factor IF-3	168	1	16	16	406005
CDS_349 protein of unknown function*	183	1	2	2	62699.8
CDS_350 protein of unknown function	177	1	26	26	901677
CDS_351 protein of unknown function	526	1	128	128	1.63364e+06
CDS_352 protein of unknown function	878	1	168	168	2033248
CDS_353 DNA topoisomerase	657	1	8	8	91396.2
CDS_354 DNA topoisomerase	472	1	9	9	53404.3
CDS_355 protein of unknown function	794	0.9984	4	4	38555.7
CDS_358 protein of unknown function	130	1	5	5	28533.8
CDS_361 clamp loader	318	1	18	18	120986
CDS_362 protein of unknown function*	206	0.9976	2	2	24765.8
CDS_363 protein of unknown function	190	1	33	33	723794
CDS_364 protein of unknown function	226	1	20	20	903665
CDS_366 protein of unknown function	144	1	4	4	134274
CDS_368 toxic ion resistance protein	380	1	39	39	242403
CDS_371 protein of unknown function	186	1	10	10	165982
CDS_374 protein of unknown function	125	1	9	9	112790
CDS_377 protein of unknown function*	73	1	3	3	45173.3
CDS_386 protein of unknown function	180	1	11	11	110141
CDS_388 protein of unknown function	279	1	51	51	1.25305e+06
CDS_401 protein of unknown function*	69	0.9999	2	2	29263.5
CDS_413 protein of unknown function*	231	1	2	2	47124.3
CDS_420 protein of unknown function	405	1	47	47	465052
CDS_421 protein of unknown function	72	1	6	6	105030
CDS_423 protein of unknown function	163	1	7	7	130494
CDS_428 protein of unknown function	99	1	14	14	210048
CDS_432 protein of unknown function	79	1	4	4	32184.4
CDS_435 protein of unknown function	193	1	37	37	569628
CDS_436 protein of unknown function	230	1	29	29	654280
CDS_448 protein of unknown function	411	1	22	22	185581
CDS_454 protein of unknown function	286	1	19	19	283810
CDS_455 protein of unknown function	380	1	8	8	167610
CDS_458 protein of unknown function	157	1	9	9	129890
CDS_462 protein of unknown function	140	1	10	10	90296.4
CDS_468 protein of unknown function*	109	1	3	3	35469
CDS_480 protein of unknown function	126	1	38	38	2.31716e+06
CDS_517 protein of unknown function*	392	0.9986	2	2	43293.6
CDS_518 protein of unknown function*	398	1	3	3	46489.8
CDS_525 protein of unknown function	267	1	17	17	203360
CDS_526 protein of unknown function*	383	0.9993	3	3	20769.6
*Identified proteins with a spectral count of >1 but <4
